# Supplementary material for: Screening and diversity analysis of Dibutyl phthalate degrading bacteria in agricultural soil in Chengdu, China
Source: PLoS One. 2024 Dec 18;19(12):e0310979. doi: 10.1371/journal.pone.0310979 (PMC11654953; doi:10.1371/journal.pone.0310979)
Supplement: S1 Table — (XLSX) [file pone.0310979.s001.xlsx]

## Sheet: Sheet2
Bacteria Strain	Nearest Phylogenetic Neighbor (Accession Number) a	Gene Identity (%) b	Taxonomical Assignment	Accession Number c
SWDB-3	Pseudomonas koreensis JCM 14769 (KACC 10848)	0.9915	Pseudomonas koreensis	ON428492
SWDB-5	Pseudomonas koreensis JCM 14769 (KACC 10848)	0.9965	Pseudomonas koreensis	ON428524
SWDB-6	Pseudomonas koreensis JCM 14769 (KACC 10848)	0.995	Pseudomonas koreensis	PP348297
SWDB-11	Pseudomonas nitroreducens ATCC 33634 (CCUG 12538)	0.9922	Pseudomonas nitroreducens	ON428982
SWDB-12	Pseudomonas knackmussii DSM 6978 (BCCM 23759)	0.9979	Pseudomonas knackmussii	ON428983
SWDB-17	Enterobacter mori CGMCC 1.10322 (BCCM 25706)	1	Enterobacter mori	ON545724
SWDB-2	Enterobacter cancerogenus ATCC 33241 (CCUG 25231)	0.9922	Enterobacter cancerogenus	ON428491
SWDB-9	Enterobacter soli ATCC 2102 (BCCM 25861)	0.993	Enterobacter soli	ON428981
SWDB-7	Enterobacter sichuanensis GDMCC 1.1217 (KCTC 52994)	0.9758	Enterobacter sichuanensis	PP348298
SWDB-21	Enterobacter ludwigii CCUG 51323 (CCUG 51354)	0.9944	Enterobacter ludwigii	PP348300
SWDB-22	Enterobacter wuhouensis GDMCC 1.1569 (NCTC:14273)	0.995	Enterobacter wuhouensis	ON428989
SWDB-18	Bacillus toyonensis CECT 876,（NCIMB 14858876）	0.9972	Bacillus toyonensis	ON428987
SWDB-20	Bacillus proteolyticus KCTC 33715 (BCCM/LMG 28870)	1	Bacillus proteolyticus	ON428988
SWDB-24	Bacillus thuringiensis ATCC 10792 (CCUG 7429)	0.9972	Bacillus thuringiensis	ON428991
SWDB-4	Variovorax guangxiensis personal GXGD002 (DSM 27352)	0.9957	Variovorax guangxiensis	ON428523
SWDB-8	Variovorax guangxiensis personal GXGD002 (DSM 27352)	0.992	Variovorax guangxiensis	ON428980
SWDB-10	Variovorax guangxiensis personal GXGD002 (DSM 27352)	0.9978	Variovorax guangxiensis	PP348299
SWDB-14	Pseudomonas knackmussii LMG 26845(T) (CCUG 62426(T))	0.9958	Achromobacter insuavis	ON428984
SWDB-15	Achromobacter insuavis LMG 26845(T) (CCUG 62426(T))	0.9908	Achromobacter insuavis	ON428985
SWDB-16	Delftia tsuruhatensis ATCC BAA-554 (DSM 17581)	0.9951	Delftia tsuruhatensis	ON428986
SWDB-23	Ideonella dechloratans ATCC 51718 (CCUG 30977)	0.9902	Ideonella dechloratans	ON428990
SWDB-13	Phytobacter diazotrophicus DSM 17806 (BCCM/LMG 23328)	0.9978	Phytobacter diazotrophicus	ON545723
SWDB-1	Kluyvera ascorbata ATCC 33433（DSM 4611）	0.9969	Kluyvera ascorbata	ON545722
SWDB-25	Agrobacterium tumefaciens: ATCC 23308（CFBP:2413）	0.9978	Agrobacterium tumefaciens	ON428992
SWDB-26	Agrobacterium tumefaciens: ATCC 23308（CFBP:2413）	0.9978	Agrobacterium tumefaciens	PP348301
Note: a The sequence with the highest percentage of identity observed in EzBioCloud; b The percentage of identity with EzBioCloud analysis; c The accession number of DBP degrading bacteria strain in national center for biotechnology information (NCBI).
