# Supplementary material for: Screening and diversity analysis of Dibutyl phthalate degrading bacteria in agricultural soil in Chengdu, China
Source: PLoS One. 2024 Dec 18;19(12):e0310979. doi: 10.1371/journal.pone.0310979 (PMC11654953; doi:10.1371/journal.pone.0310979)
Supplement: S2 Fig — (ZIP) [file pone.0310979.s003.zip]

Archive with 5 entries (5 files):
- Supporting Fig 2. SWDB12-16.tif
- Supporting Fig 2. SWDB17-21.tif
- Supporting Fig 2.  SWDB22-26.tif
- Supporting Fig 2. SWDB1-6.tif
- Supporting Fig 2. SWDB7-11.tif
